# Supplementary material for: Clinical utility of metagenomic next-generation sequencing in pathogen detection for lower respiratory tract infections and impact on clinical outcomes in southernmost China
Source: Front Cell Infect Microbiol. 2023 Dec 8;13:1271952. doi: 10.3389/fcimb.2023.1271952 (PMC10739398; doi:10.3389/fcimb.2023.1271952)
Supplement: Supplementary file 2 [file Table_1.xlsx]

## Sheet: Sheet 1
ARO	ARG_name	Reads_count	ARG_coverage	Identity	AMR_Gene_Family	Resistance_Mechanism
gb|L11616|ARO:3000378	MexB_[Pseudomonas aeruginosa]	205	95.51	98.89	resistance-nodulation-cell division (RND) antibiotic efflux pump	antibiotic efflux
gb|AE004091.2|ARO:3000808	mexI_[Pseudomonas aeruginosa PAO1]	182	89.81	99.33	resistance-nodulation-cell division (RND) antibiotic efflux pump	antibiotic efflux
gb|U57969|ARO:3000801	MexD_[Pseudomonas aeruginosa]	179	95.88	98.82	resistance-nodulation-cell division (RND) antibiotic efflux pump	antibiotic efflux
gb|AE004091.2|ARO:3003693	mexK_[Pseudomonas aeruginosa PAO1]	170	93.8	99.1	resistance-nodulation-cell division (RND) antibiotic efflux pump	antibiotic efflux
gb|NC_002516.2|ARO:3003031	mexW_[Pseudomonas aeruginosa PAO1]	170	93.53	99.47	resistance-nodulation-cell division (RND) antibiotic efflux pump	antibiotic efflux
gb|AE004091.2|ARO:3003681	TriC_[Pseudomonas aeruginosa PAO1]	158	95.24	99.09	resistance-nodulation-cell division (RND) antibiotic efflux pump	antibiotic efflux
gb|AB219524.1|ARO:3003699	mexQ_[Pseudomonas aeruginosa]	158	90.14	98.6	resistance-nodulation-cell division (RND) antibiotic efflux pump	antibiotic efflux
gb|AB219523.1|ARO:3003705	mexN_[Pseudomonas aeruginosa]	151	93.7	99.02	resistance-nodulation-cell division (RND) antibiotic efflux pump	antibiotic efflux
gb|AE004091.2|ARO:3004074	MuxB_[Pseudomonas aeruginosa PAO1]	138	95.75	99.12	resistance-nodulation-cell division (RND) antibiotic efflux pump	antibiotic efflux
gb|AE004091.2|ARO:3000804	MexF_[Pseudomonas aeruginosa PAO1]	133	86.68	99.14	resistance-nodulation-cell division (RND) antibiotic efflux pump	antibiotic efflux
gb|AE004091.2|ARO:3004075	MuxC_[Pseudomonas aeruginosa PAO1]	121	85.41	98.92	resistance-nodulation-cell division (RND) antibiotic efflux pump	antibiotic efflux
gb|AE004091.2|ARO:3000809	opmD_[Pseudomonas aeruginosa PAO1]	101	98.77	98.87	resistance-nodulation-cell division (RND) antibiotic efflux pump	antibiotic efflux
gb|AE004091.2|ARO:3002985	arnA_[Pseudomonas aeruginosa PAO1]	98	95.58	99.35	pmr phosphoethanolamine transferase	antibiotic target alteration
gb|AB015853|ARO:3003033	mexY_[Pseudomonas aeruginosa PAO1]	94	87.49	98.49	resistance-nodulation-cell division (RND) antibiotic efflux pump	antibiotic efflux
gb|AE004091.2|ARO:3003682	OpmH_[Pseudomonas aeruginosa PAO1]	83	99.59	99.03	resistance-nodulation-cell division (RND) antibiotic efflux pump	antibiotic efflux
gb|AB219524.1|ARO:3003700	opmE_[Pseudomonas aeruginosa]	77	88.08	98.8	resistance-nodulation-cell division (RND) antibiotic efflux pump	antibiotic efflux
gb|AE004091.2|ARO:3000379	OprM_[Pseudomonas aeruginosa PAO1]	72	95.2	99.36	resistance-nodulation-cell division (RND) antibiotic efflux pump	antibiotic efflux
gb|CP012901.1|ARO:3003801	bcr-1_[Pseudomonas aeruginosa]	69	95.54	99.41	major facilitator superfamily (MFS) antibiotic efflux pump	antibiotic efflux
gb|AB219524.1|ARO:3003698	mexP_[Pseudomonas aeruginosa]	66	94.65	98.86	resistance-nodulation-cell division (RND) antibiotic efflux pump	antibiotic efflux
gb|U57969|ARO:3000802	OprJ_[Pseudomonas aeruginosa]	65	92.57	98.82	resistance-nodulation-cell division (RND) antibiotic efflux pump	antibiotic efflux
gb|AE004091.2|ARO:3003679	TriA_[Pseudomonas aeruginosa PAO1]	63	94.19	99.43	resistance-nodulation-cell division (RND) antibiotic efflux pump	antibiotic efflux
gb|AE004091.2|ARO:3000807	mexH_[Pseudomonas aeruginosa PAO1]	63	96.86	99.18	resistance-nodulation-cell division (RND) antibiotic efflux pump	antibiotic efflux
gb|AE004091.2|ARO:3000377	MexA_[Pseudomonas aeruginosa PAO1]	62	86.21	98.88	resistance-nodulation-cell division (RND) antibiotic efflux pump	antibiotic efflux
gb|JQ340365|ARO:3003583	basS_[Pseudomonas aeruginosa]	61	89.69	98.77	pmr phosphoethanolamine transferase	antibiotic target alteration
gb|AE004091.2|ARO:3003030	mexV_[Pseudomonas aeruginosa PAO1]	61	93.2	98.05	resistance-nodulation-cell division (RND) antibiotic efflux pump	antibiotic efflux
gb|U57969|ARO:3000800	MexC_[Pseudomonas aeruginosa]	59	82.15	99.3	resistance-nodulation-cell division (RND) antibiotic efflux pump	antibiotic efflux
gb|AE004091.2|ARO:3003680	TriB_[Pseudomonas aeruginosa PAO1]	57	97.85	99.58	resistance-nodulation-cell division (RND) antibiotic efflux pump	antibiotic efflux
gb|AE004091.2|ARO:3000805	OprN_[Pseudomonas aeruginosa PAO1]	56	95.14	98.67	resistance-nodulation-cell division (RND) antibiotic efflux pump	antibiotic efflux
gb|AE004091.2|ARO:3004077	PmpM_[Pseudomonas aeruginosa PAO1]	55	75.12	98.85	multidrug and toxic compound extrusion (MATE) transporter	antibiotic efflux
gb|AE004091.2|ARO:3004072	OpmB_[Pseudomonas aeruginosa PAO1]	54	88.38	98.84	resistance-nodulation-cell division (RND) antibiotic efflux pump	antibiotic efflux
gb|AE004091.2|ARO:3003710	mexL_[Pseudomonas aeruginosa PAO1]	45	97.66	99.12	resistance-nodulation-cell division (RND) antibiotic efflux pump	antibiotic efflux
gb|AE004091.2|ARO:3004073	MuxA_[Pseudomonas aeruginosa PAO1]	42	83.54	99.12	resistance-nodulation-cell division (RND) antibiotic efflux pump	antibiotic efflux
gb|AE004091.2|ARO:3000803	MexE_[Pseudomonas aeruginosa PAO1]	40	80.42	99.04	resistance-nodulation-cell division (RND) antibiotic efflux pump	antibiotic efflux
gb|AB219523.1|ARO:3003704	mexM_[Pseudomonas aeruginosa]	40	87.23	98.97	resistance-nodulation-cell division (RND) antibiotic efflux pump	antibiotic efflux
gb|X90856|ARO:3002645	APH(3')-IIb_[Pseudomonas aeruginosa]	36	90.22	98.67	APH(3')	antibiotic inactivation
gb|AE004091.2|ARO:3003692	mexJ_[Pseudomonas aeruginosa PAO1]	34	68.51	98.95	resistance-nodulation-cell division (RND) antibiotic efflux pump	antibiotic efflux
gb|AB015853|ARO:3003034	mexX_[Pseudomonas aeruginosa PAO1]	31	78.99	97.9	resistance-nodulation-cell division (RND) antibiotic efflux pump	antibiotic efflux
gb|AE004091.2|ARO:3000806	mexG_[Pseudomonas aeruginosa PAO1]	26	95.76	99.49	resistance-nodulation-cell division (RND) antibiotic efflux pump	antibiotic efflux
gb|AE004091.2|ARO:3004107	Pseudomonas aeruginosa soxR_[Pseudomonas aeruginosa PAO1]	22	97.25	99.52	ATP-binding cassette (ABC) antibiotic efflux pump;major facilitator superfamily (MFS) antibiotic efflux pump;resistance-nodulation-cell division (RND) antibiotic efflux pump	antibiotic efflux;antibiotic target alteration
gb|AE004091.2|ARO:3004038	Pseudomonas aeruginosa emrE_[Pseudomonas aeruginosa PAO1]	20	70.96	99.27	small multidrug resistance (SMR) antibiotic efflux pump	antibiotic efflux
gb|NC_002516.2|ARO:3002679	Pseudomonas aeruginosa catB7_[Pseudomonas aeruginosa PAO1]	19	70	99.36	chloramphenicol acetyltransferase (CAT)	antibiotic inactivation
gb|LT673656.1|ARO:3004054	Pseudomonas aeruginosa CpxR_[Pseudomonas aeruginosa]	18	77.32	99.27	resistance-nodulation-cell division (RND) antibiotic efflux pump	antibiotic efflux
gb|AE004091.2|ARO:3000149	fosA_[Pseudomonas aeruginosa PAO1]	11	80.93	99.75	fosfomycin thiol transferase	antibiotic inactivation
gb|AF024666|ARO:3002703	cmx_[Corynebacterium striatum]	6	19.97	99.55	major facilitator superfamily (MFS) antibiotic efflux pump	antibiotic efflux
gb|AF173226.1|ARO:3003066	smeR_[Stenotrophomonas maltophilia]	4	40.23	98.35	resistance-nodulation-cell division (RND) antibiotic efflux pump	antibiotic efflux
gb|AF173226|ARO:3003067	smeS_[Stenotrophomonas maltophilia]	4	11.74	98.33	resistance-nodulation-cell division (RND) antibiotic efflux pump	antibiotic efflux
gb|AJ252200|ARO:3003056	smeE_[Stenotrophomonas maltophilia]	3	6.85	97.81	resistance-nodulation-cell division (RND) antibiotic efflux pump	antibiotic efflux
gb|AJ252200|ARO:3003055	smeD_[Stenotrophomonas maltophilia]	3	15.09	98.66	resistance-nodulation-cell division (RND) antibiotic efflux pump	antibiotic efflux
gb|AFRQ01000061.1|ARO:3004144	AxyY_[Achromobacter insuavis AXX-A]	3	5.29	97.36	resistance-nodulation-cell division (RND) antibiotic efflux pump	antibiotic efflux
gb|AE004091.2|ARO:3004056	ArmR_[Pseudomonas aeruginosa PAO1]	3	87.12	96.05	resistance-nodulation-cell division (RND) antibiotic efflux pump	antibiotic efflux
gb|AF173226|ARO:3003052	smeB_[Stenotrophomonas maltophilia]	2	2.57	97.37	resistance-nodulation-cell division (RND) antibiotic efflux pump	antibiotic efflux
gb|CP038661.1|ARO:3003643	OXA-486_[Pseudomonas aeruginosa]	2	9.62	98.68	OXA beta-lactamase	antibiotic inactivation
gb|AF313472|ARO:3002639	APH(3'')-Ib_[Pseudomonas aeruginosa]	2	11.55	100	APH(3'')	antibiotic inactivation
gb|M36726.1|ARO:3000596	ErmX_[Plasmid pNG2]	2	11.68	99.34	Erm 23S ribosomal RNA methyltransferase	antibiotic target alteration
gb|BX664015.1|ARO:3002641	APH(3')-Ia_[Serratia marcescens]	2	18.6	100	APH(3')	antibiotic inactivation
gb|LLNM01000004.1|ARO:3003642	OXA-485_[Pseudomonas aeruginosa]	1	9.62	97.37	OXA beta-lactamase	antibiotic inactivation
gb|AY306130|ARO:3001796	OXA-50_[Pseudomonas aeruginosa]	1	9.62	98.68	OXA beta-lactamase	antibiotic inactivation
