# Supplementary material for: Clinical utility of metagenomic next-generation sequencing in pathogen detection for lower respiratory tract infections and impact on clinical outcomes in southernmost China
Source: Front Cell Infect Microbiol. 2023 Dec 8;13:1271952. doi: 10.3389/fcimb.2023.1271952 (PMC10739398; doi:10.3389/fcimb.2023.1271952)
Supplement: Supplementary file 3 [file Table_2.xlsx]

## Sheet: Sheet 1
ARO	ARG_name	Reads_count	ARG_coverage	Identity	AMR_Gene_Family	Resistance_Mechanism
gb|AY769962|ARO:3000781	adeJ_[Acinetobacter baumannii]	14072	99.97	99.84	resistance-nodulation-cell division (RND) antibiotic efflux pump	antibiotic efflux
gb|AF370885.1|ARO:3000775	adeB_[Acinetobacter baumannii]	12479	99.97	99.8	resistance-nodulation-cell division (RND) antibiotic efflux pump	antibiotic efflux
gb|CT025801.2|ARO:3000777	adeF_[Acinetobacter baumannii AYE]	10674	95.85	98.5	resistance-nodulation-cell division (RND) antibiotic efflux pump	antibiotic efflux
gb|CP013924.1|ARO:3003811	adeC_[Acinetobacter baumannii]	6087	99.93	99.87	resistance-nodulation-cell division (RND) antibiotic efflux pump	antibiotic efflux
gb|AY769962|ARO:3000782	adeK_[Acinetobacter baumannii]	6015	99.93	99.87	resistance-nodulation-cell division (RND) antibiotic efflux pump	antibiotic efflux
gb|CT025802.2|ARO:3000779	adeH_[Acinetobacter baumannii AYE]	5657	99.93	99.16	resistance-nodulation-cell division (RND) antibiotic efflux pump	antibiotic efflux
gb|EU294228.1|ARO:3003109	msrE_[Acinetobacter baumannii]	5644	99.73	99.87	ABC-F ATP-binding cassette ribosomal protection protein	antibiotic target protection
gb|CP001182.2|ARO:3000780	adeI_[Acinetobacter baumannii AB0057]	5490	99.92	99.32	resistance-nodulation-cell division (RND) antibiotic efflux pump	antibiotic efflux
gb|AB204810|ARO:3000753	abeM_[Acinetobacter baumannii]	5402	99.93	98.56	multidrug and toxic compound extrusion (MATE) transporter	antibiotic efflux
gb|AB089595|ARO:3000166	tet(B)_[Gram-negative bacterium TC71]	5347	99.42	99.74	major facilitator superfamily (MFS) antibiotic efflux pump	antibiotic efflux
gb|FJ911554.1|ARO:3004577	Acinetobacter baumannii AmvA_[Acinetobacter baumannii]	4799	98.51	98.26	major facilitator superfamily (MFS) antibiotic efflux pump	antibiotic efflux
gb|CP000521.1|ARO:3004573	Acinetobacter baumannii AbaF_[Acinetobacter baumannii ATCC 17978]	4594	94.5	98.23	major facilitator superfamily (MFS) antibiotic efflux pump	antibiotic efflux
gb|AF370885.1|ARO:3000774	adeA_[Acinetobacter baumannii]	4463	99.92	99.85	resistance-nodulation-cell division (RND) antibiotic efflux pump	antibiotic efflux
gb|CP001182.2|ARO:3004574	Acinetobacter baumannii AbaQ_[Acinetobacter baumannii AB0057]	4114	97.93	98.64	major facilitator superfamily (MFS) antibiotic efflux pump	antibiotic efflux
gb|CT025800.2|ARO:3000778	adeG_[Acinetobacter baumannii AYE]	4062	95.42	98.64	resistance-nodulation-cell division (RND) antibiotic efflux pump	antibiotic efflux
gb|KR297239.1|ARO:3000620	adeL_[Acinetobacter baumannii]	3635	99.9	98.98	resistance-nodulation-cell division (RND) antibiotic efflux pump	antibiotic efflux
gb|DQ839391.1|ARO:3003741	mphE_[uncultured bacterium]	3607	99.89	99.87	macrolide phosphotransferase (MPH)	antibiotic inactivation
gb|AF024602|ARO:3002660	APH(6)-Id_[Pseudomonas aeruginosa]	3141	99.88	99.76	APH(6)	antibiotic inactivation
gb|GU437214.1|ARO:3000858	armA_[Pseudomonas aeruginosa]	3048	99.87	99.87	16S rRNA methyltransferase (G1405)	antibiotic target alteration
gb|AF313472|ARO:3002639	APH(3'')-Ib_[Pseudomonas aeruginosa]	3023	99.88	99.74	APH(3'')	antibiotic inactivation
gb|HM440348|ARO:3000549	adeS_[Acinetobacter baumannii]	2949	94.76	97.97	resistance-nodulation-cell division (RND) antibiotic efflux pump	antibiotic efflux
gb|AY055428.1|ARO:3000412	sul2_[Vibrio cholerae]	2809	99.88	99.87	sulfonamide resistant sul	antibiotic target replacement
gb|HM440348|ARO:3000553	adeR_[Acinetobacter baumannii]	2496	99.87	98.62	resistance-nodulation-cell division (RND) antibiotic efflux pump	antibiotic efflux
gb|KF147862|ARO:3000559	adeN_[Acinetobacter baumannii]	2493	99.85	98.79	resistance-nodulation-cell division (RND) antibiotic efflux pump	antibiotic efflux
gb|CP001172.1|ARO:3000768	abeS_[Acinetobacter baumannii AB307-0294]	868	99.7	98.54	small multidrug resistance (SMR) antibiotic efflux pump	antibiotic efflux
gb|KP881233.1|ARO:3004634	ADC-73_[Acinetobacter baumannii]	2	8.41	97.37	ADC beta-lactamase without carbapenemase activity	antibiotic inactivation
